# Supplementary material for: Polyphenol-Rich Extract from Archidendron clypearia: Optimization, Characterization, and Hypouricemic Activity
Source: Molecules. 2026 Apr 27;31(9):1451. doi: 10.3390/molecules31091451 (PMC13165188; doi:10.3390/molecules31091451)
Supplement: Supplementary file 1 [file molecules-31-01451-s001.zip]

Archive with 1 entries (1 files):
- molecules-4258534-supplementary.pdf
